# Supplementary material for: Effects of Heat Stress in Dairy Cows Raised in the Confined System: A Scientometric Review
Source: Animals (Basel). 2023 Jan 19;13(3):350. doi: 10.3390/ani13030350 (PMC9913584; doi:10.3390/ani13030350)
Supplement: Supplementary file 1 [file animals-13-00350-s001.zip]

Archive with 1 entries (1 files):
- animals-2070859-supplementary.pdf
